# Supplementary material for: Predicting population genetic change in an autocorrelated random environment: Insights from a large automated experiment
Source: PLoS Genet. 2021 Jun 23;17(6):e1009611. doi: 10.1371/journal.pgen.1009611 (PMC8259966; doi:10.1371/journal.pgen.1009611)
Supplement: S2 Table — DNA from all populations with population size > 103 cells.mL-1 have been extracted (E in column ‘status’). Successful amplification of both the chloroplast and the ITS2 were sequenced (status S). Samples with a number of reads > 0 and no contamination suspicion at one locus at least were analyzed (status A). (XLSX) [file pgen.1009611.s005.xlsx]

## Sheet: Feuil1
	Time	Status	Treatment							Total / Date
			Fluctuating				Constant
			-0.5	0	0.5	0.9	0.8M	2.4M	3.2
	0	All	41	41	41	41	5	5	5
	25	Extraction	31	36	38	36	5	5	5	156
		Sequencing	31	36	38	36	5	5	5	156
		Analysis	31	36	38	35	4	5	4	153
	28	Extraction	30	32	39	36	5	5	5	152
		Sequencing	30	32	39	36	5	5	5	152
		Analysis	30	32	38	36	5	5	4	150
	32	Extraction	26	33	38	36	5	5	5	148
		Sequencing	1	0	1	1	0	0	0	3
		Analysis	0	0	0	0	0	0	0	0
	53	Extraction	26	30	37	35	5	5	5	143
		Sequencing	15	19	24	17	3	1	3	82
		Analysis	15	19	24	17	3	1	2	81
	77	Extraction	18	24	35	36	5	5	5	128
		Sequencing	18	24	35	35	5	5	5	127
		Analysis	18	24	34	35	5	5	4	125
	81	Extraction	15	17	28	28	4	3	3	98
		Sequencing	15	17	28	28	4	3	3	98
		Analysis	15	17	27	27	3	3	2	94
	84	Extraction	15	18	28	29	4	3	3	100
		Sequencing	15	17	28	28	4	3	3	98
		Analysis	15	17	28	28	4	3	2	97
	109	Extraction	10	15	27	28	4	3	3	90
		Sequencing	10	15	26	28	4	3	3	89
		Analysis	10	15	26	28	4	3	2	88
	133	Extraction	6	9	18	17	3	1	2	56
		Sequencing	6	9	16	17	3	1	2	54
		Analysis	5	8	16	16	3	1	1	50
	Total / Treatment	Extraction	177	214	288	281	40	35	36	1071
		Sequencing	141	169	235	226	33	26	29	859
		Analysis	139	168	231	222	31	26	21	838
